# Supplementary material for: Antiviral therapy effectively improves liver hemodynamics as evidenced by serum biomarker and contrast-enhanced ultrasound examinations in patients with hepatitis B cirrhosis
Source: PeerJ. 2018 Sep 12;6:e5484. doi: 10.7717/peerj.5484 (PMC6139013; doi:10.7717/peerj.5484)
Supplement: Data S1 [file peerj-06-5484-s001.xlsx]

## Sheet: HBV-cirrhosis
ID	Esophageal varices degree	plt count/spleen	antiviral drug treatments(antiviral treatments first time)	baseline-vWF（U/dl）	12 months-Vwf（U/dl）	baseline-Scd163(ng/mL）	12 months-sCD163(ng/mL）	stage（C:compensated/D:decompensated）	Child-pugh grade	baseline-portal vein diameter(PVD)（cm）	baseline-mean portal vein velocity (PVV)（cm/s）	baseline-Portal vein congestion index (PV-CI)	baseline-hepatic vein damping index(HV-DI)	baseline-hepatic artery arrival times HAAT(s)	baseline-hepatic vein arrival time HVAT(s)	baseline-Portal vein arrival time PVAT(s)	baseline HV-HA	baseline PV-HA	12-portal vein diameter(PVD)（cm）	12-mean portal vein velocity (PVV)（cm/s）	12-Portal vein congestion index (PV-CI)	12-hepatic vein damping index(HV-DI)	12-hepatic artery arrival times HAAT(s)	12-hepatic vein arrival time HVAT(s)	12-Portal vein arrival time PVAT(s)	12-HV-HA	12-PV-HA	serum NA(mmol/l)	baseline-PLT(×109/L)	baseline-ALB(g/l)	baseline-PT	baseline-ALT(u/l)	baseline-AST(u/l)	baseline-TB(ummol/l)	baseline HBV-DNA(copies/mL)	baseline HBV-DNA(copies/mL)	6-HBV-DNA(copies/ml)	6-TB(ummol/l)	6-ALT(u/l)	6-AST(u/l)	12 months HBV-DNA(copies/L)	12 months -PLT(×109/L)	12 months -ALB(g/l)	12 months -PT	12 months -TB(ummol/l)	12 months -ALT(u/l)	12 months -AST(u/l)
1	severe	213.11	adefovir（2012.8）	126.71	106.37	42.29	41.24	D	A	1.4	19.4	0.08	0.3	13	19	25	6	12	1.3	21	0.0631738	0.3	16	24	26	8	10	139.5	92	48.1	16.1	70	62	16.18	3.16×104	31600	＜1000	14.13	25	21	＜1000	93	48.1	15.8	16.18	26	22
2	mild	734.27	entecavir（2012.8）	146.15	113.46	50.68	40.12	C	B	1.4	18.5	0.08	0.32	15	23	25	8	10	1.3	21	0.0631738	0.3	16	26	23	10	7	137.5	105	32.1	15.7	252	222	35.64	6.91×106	6910000	＜1000	22.12	38	27	＜1000	113	35.3	15.1	21.64	33	42
3	without	779.31	entecavir（2012.9）	115.36	120.38	46.36	42.31	C	A	1.2	24.5	0.05	0.2	10	21	22	11	12	1.2	24	0.0471	0.2	12	23	22	11	10	144.9	113	40.9	15.5	158	87	22.77	1.64×105	164000	＜1000	14.73	11	19	＜1000	118	41.1	15	22.12	38	27
4	without	1961.04	no	126.81	155.64	46.36	62.67	C	A	1.2	15	0.08	0.4	17	28	23	11	6	1.3	14	0.0947607	0.7	13	18	25	5	12	147.4	55	35	15.4	100	92	11.14	5.93×106	5930000	6.00×106	14.83	114	95	6.64×106	50	31	17.6	13.74	134	20
5	severe	248.62	lamivudine（2012.12）	128.76	116.29	46.37	42.12	C	A	2.2	26	0.15	0.6	12	19	20	7	8	1.8	24	0.105975	0.55	12	20	19	8	7	147.1	45	41.9	16.8	62	54	33.19	2.34×105	234000	＜1000	17.32	46	44	＜1000	48	43.1	16	15.69	22	24
6	severe	289.62	entecavir（2014.2）	153.54	131.01	63.32	48.7	D	A	1.4	24	0.06	0.6	11	18	21	7	10	1.3	24	0.0552771	0.5	12	19	21	7	9	138.6	188	35.4	13.6	93	108	17.77	1.24×104	12400	＜1000	15.15	35	31	＜1000	188	35.4	14.3	14.37	33	28
7	severe	186.67	no	135.2	164.02	48.36	62.91	C	A	1.5	22	0.08	0.5	10	17	22	7	12	1.6	18	0.111644	0.8	11	16	25	5	14	137.9	28	37.7	15.8	86	72	13.29	4.53×106	4530000	6.20×106	30.23	93	86	5×107	26	32.1	17.6	32.15	128	95
8	mild	581.7	lamivudine（2013.1）	143.48	124.12	49.13	45.76	D	A	1.43	23	0.07	0.65	9	15	16	6	7	1.35	23	0.0622027	0.5	9	17	16	8	7	139.2	49	42.5	15.8	123	113	16.99	1.97×106	1970000	＜1000	15.42	32	36	＜1000	56	43.2	15.2	16.62	17	44
9	moderate	711.54	entecavir（2013.10）	147.5	120.18	66.82	50.12	C	A	1.4	14	0.11	0.6	9	18	23	9	14	1.4	18	0.0854778	0.4	9	18	21	9	12	142.7	32	33.3	15.2	75	79	24.77	1.44×104	14400	＜1000	15.14	26	34	＜1000	43	36.4	15.2	14.27	33	37
10	without	2160.38	entecavir（2012.10）	138.4	118.34	52.12	49.12	C	A	1.2	21	0.05	0.5	10	22	15	12	5	1.2	22	0.0513818	0.4	13	23	18	10	5	140.4	229	30.2	14.4	278	164	20.77	7.98×106	7980000	＜1000	16.76	17	44	＜1000	220	36.2	15.3	20.77	20	39
11	without	170.21	no	195.71	327.5	65.53	73.16	D	C	0.9	8.8	0.07	0.65	8	17	15	9	7	1.3	10	0.132665	0.7	8	14	18	6	10	140.8	32	27	20.7	74	55	84.35	4.83×104	48300	5.74×105	58.36	108	92	6.31×105	30	26	19.8	64.85	125	105
12	severe	353.49	no	158.54	222.18	63.54	67.32	D	A	2.4	26.7	0.17	0.6	9	17	21	8	12	2.4	17	0.265976	0.8	9	15	23	6	14	141.5	87	43.2	11.3	52	42	8.59	2.16×103	2160	3.80×104	13.76	101	92	5.2×105	51	32.3	15.3	19.24	107	103
13	mild	606.9	lamivudine（2012.9）	164.02	131	53.68	50.12	C	B	1.4	16	0.1	0.6	13	24	21	11	8	1.3	21	0.0631738	0.4	13	25	21	12	8	127.5	42	27.2	20.2	117	74	10.23	3.45×106	3450000	＜1000	11.42	30	28	＜1000	58	33.2	17.6	12.23	17	24
14	moderate	252.43	entecavir（2014.2）	163.2	142.52	53.86	50.63	C	A	1.3	11	0.12	0.6	13	19	18	6	5	1.3	17	0.0780382	0.6	13	19	20	6	7	141.8	116	36.4	14.3	101	69	16.24	2.80×104	28000	＜1000	11.19	36	22	＜1000	110	36.4	14.3	13.25	42	32
15	without	181.82	lamivudine（2012.9）	133.34	120.56	54.37	49.98	C	A	1.4	18	0.09	0.5	13	24	25	11	12	1.3	20	0.0663325	0.5	14	24	24	10	10	134.4	26	35.7	15	99	75	10.77	5.64×105	564000	＜1000	16.83	32	35	＜1000	38	36.8	15	12.23	39	25
16	severe	118.81	no	158.14	240.22	58.27	65.34	D	A	1.81	19.9	0.13	0.6	9	20	18	11	9	1.81	12.4	0.207398	0.8	9	16	20	7	11	146.7	151	47.1	14.7	58	61	22.26	7.03×104	70300	7.56×104	26.12	82	76	3.16×105	71	30.4	18.7	24.36	88	84
17	severe	245.61	entecavir（2012.11）	169.4	132.31	65.32	52.54	D	A	1.5	21	0.08	0.6	14	22	26	8	12	1.35	22	0.0650301	0.5	13	22	23	9	10	141.4	42	40.8	15.7	74	66	24.15	9.04×104	90400	＜1000	17.53	15	34	＜1000	55	38.8	15.1	24.15	44	36
18	severe	121.5	lamivudine（2012.8）	173.64	133.34	64.51	50.21	D	B	1.8	13	0.2	0.6	12	18	24	6	12	1.6	20	0.10048	0.5	12	20	23	8	11	143.7	26	37.5	24.8	83	81	24.31	1.74×104	17400	＜1000	13.69	49	31	＜1000	32	35.8	16.3	18.31	41	42
19	severe	272.25	lamivudine（2011.6）	159.19	152.63	65.23	54.21	D	A	1.7	10	0.23	0.7	10	18	26	8	16	1.5	18	0.098125	0.7	10	19	23	9	13	139.5	24	37.8	17	68	80	12.88	6.43×105	643000	＜1000	13.43	32	23	＜1000	36	40.1	15.2	11.53	28	40
20	without	254.66	entecavir（2012.12）	159.86	134.47	63.59	51.13	D	B	1.2	21	0.05	0.5	7	16	15	9	8	1.2	22	0.0513818	0.5	7	18	15	11	8	139	41	21.5	19.1	96	96	31.83	1.64×107	16400000	＜1000	14.32	29	31	＜1000	47	33.8	16.3	16.76	17	44
21	severe	397.06	lamivudine（2013.6.9）	182.11	168.42	65.78	54.87	D	A	1.28	19.6	0.07	1	10	13	17	3	7	1.3	21	0.0631738	0.8	11	15	18	4	7	141.9	52	37.9	13.4	102	73	16.41	4.93×106	4930000	＜1000	11.81	31	28	＜1000	55	38.9	13	16.21	36	35
22	without	180.79	lamivudine（2013.3）	142.23	148.49	56.97	56.12	D	A	1.4	19	0.08	0.6	9	17	24	8	15	1.4	19	0.0809789	0.7	8	18	21	10	13	142.4	53	44.3	14.3	70	85	48.09	2.16×103	2160	＜1000	16.16	36	31	＜1000	57	45.1	15.3	18.29	40	35
23	without	654.14	adefovir（2012.10.22）	153.56	130.3	62.29	59.62	C	A	1.29	18.8	0.07	0.6	24	40	33	16	9	1.3	19	0.0698237	0.5	22	38	30	16	8	140.5	39	42.7	15.2	51	53	5.15	5.98×103	5980	＜1000	11.22	31	27	＜1000	48	40.1	15.2	8.62	21	23
24	severe	348.39	lamivudine（2013.2）	156.2	143.19	63.36	56.32	D	A	1.4	13	0.12	0.7	10	18	25	10	15	1.4	18	0.0854778	0.6	11	19	23	8	12	142.3	88	45.6	16	134	123	13.02	3.45×105	345000	＜1000	12.49	37	25	＜1000	86	46.3	15.8	14.32	30	23
25	without	723.58	no	168.9	186.35	62.44	81.23	D	B	1.25	18	0.07	0.4	15	24	22	9	7	1.4	14	0.1099	0.8	13	17	23	4	10	135.9	89	27.7	16.9	228	189	81.9	1.77×103	1770	2.96×105	53.2	110	94	4.74×106	65	25.3	18.1	53.2	220	203
26	without	873.79	entecavir（2013.3.28）	169.12	132.3	63.07	53.47	C	B	1.4	17	0.09	0.5	11	24	17	13	6	1.3	18	0.0737028	0.5	11	24	17	13	6	131.6	70	24.9	19.1	340	231	14.15	5.00×106	5000000	＜1000	14.64	28	22	＜1000	68	32.6	16.6	14.15	37	25
27	severe	383.72	entecavir（2013.1）	170.01	141.88	65.17	60.19	D	A	1.3	19	0.07	0.7	8	15	18	7	10	1.3	20	0.0663325	0.6	10	16	19	6	9	141.6	57	37.7	16.4	137	123	18.15	7.32×106	7320000	＜1000	16.11	31	27	＜1000	61	38.2	16.4	18.26	37	26
28	moderate	743.75	lamivudine（2013.4）	171.48	156.24	63.18	58.32	D	A	1.4	10	0.15	0.6	9	15	26	6	17	1.4	16	0.0961625	0.6	10	16	24	6	14	144	90	41.8	14.3	136	123	135.36	1.52×105	152000	＜1000	13.65	40	29	＜1000	92	42.2	15.3	15.42	32	36
29	severe	133.33	adefovir（2012.8）	144.3	132.34	63.34	62.16	D	A	1.4	13	0.12	0.5	14	20	24	6	10	1.3	18	0.0737028	0.5	12	21	20	9	8	142.5	28	39.2	18.6	76	46	25.43	6.73×105	673000	＜1000	14.76	39	22	＜1000	32	39.2	16.3	17.53	15	34
30	severe	586.67	no	151.54	261.89	65.89	75.21	D	A	1.5	12	0.15	0.65	12	18	24	6	12	1.6	10	0.20096	0.8	11	14	26	3	15	143.5	88	35	15.7	57	65	15.52	3.48×105	348000	5.43×105	19.18	88	84	6.3×107	63	30.6	17.3	16.62	127	125
31	severe	281.69	lamivudine（2012.8）	169.74	137.32	66.37	58.89	D	A	1.29	17	0.08	0.5	13	19	22	6	9	1.3	20	0.0663325	0.5	15	25	23	10	8	143.1	89	32.3	17.4	62	66	14.27	3.73×104	37300	＜1000	12.21	31	27	＜1000	89	35.6	16.4	14.27	22	26
32	severe	265.31	entecavir（2013.5.18）	183.96	172.18	66.91	59.36	D	A	1.22	13.9	0.08	0.85	10	18	29	8	19	1.3	15	0.0884433	0.6	11	18	26	7	15	141.6	76	39.7	16.9	92	87	22.19	1.23×103	1230	＜1000	18.17	42	31	＜1000	70	37.6	16.3	22.19	39	28
33	without	240.91	lamivudine（2013.3）	160.35	151.9	60.98	56.41	C	A	1.6	20.2	0.1	0.7	15	23	25	8	10	1.5	21	0.0841071	0.6	14	23	22	9	8	141.8	54	36.2	17.9	62	53	35.39	1.84×104	18400	＜1000	14.36	34	16	＜1000	56	37.2	16.9	15.22	22	20
34	moderate	292.21	no	169.48	185.49	67.65	75.08	D	A	1.4	14	0.11	0.6	12	19	23	7	11	1.5	10	0.176625	0.8	10	16	24	6	14	149.3	45	36.4	18.3	34	42	20.07	2.07×103	2070	5.02×104	25.16	101	96	5.62×105	43	31.2	20.1	31.47	108	102
35	without	649.48	entecavir（2013.5.23）	155.42	172.11	63.82	61.12	D	A	1.22	11.4	0.1	1	10	17	18	7	8	1.2	18	0.0628	0.7	10	17	17	7	7	144.2	60	39.8	16.6	184	205	30.24	8.48×107	84800000	＜1000	16.14	18	23	＜1000	63	40.2	16.1	10.24	14	25
36	severe	442.86	entecavir（2014.2）	230.18	206.61	70.34	66.12	D	B	1.5	19	0.09	0.7	8	14	16	6	8	1.4	19	0.0809789	0.6	9	16	17	7	8	139.2	93	25.1	16	79	94	10.88	2.34×104	23400	＜1000	13.92	29	31	＜1000	88	32.2	15.8	10.23	19	34
37	severe	241.38	lamivudine（2013.1）	173.14	178.11	70.42	63.36	D	A	1.51	10.7	0.17	0.8	13	16	21	3	8	1.4	20	0.07693	0.6	13	17	20	4	7	140.5	62	38.9	18.1	63	64	31	4.73×103	4730	＜1000	14.15	37	25	＜1000	65	38.2	16.2	14.32	29	31
38	severe	138.25	lamivudine（2013.10）	157.31	130.74	71.08	66.1	D	A	1.72	18	0.13	0.6	12	18	25	6	13	1.6	18.5	0.108627	0.5	13	22	23	9	10	140.4	111	32.4	15.6	34	48	46.5	3.07×104	30700	＜1000	16.27	26	31	＜1000	114	36.8	15.2	16.25	36	32
39	severe	144.68	lamivudine（2012.7）	184.34	162.23	71.11	65.13	D	B	1.77	15	0.16	0.66	13	24	25	11	12	1.6	18	0.111644	0.58	15	24	25	9	10	141.2	34	30.1	16.1	79	92	25.28	7.53×106	7530000	＜1000	15.13	36	32	＜1000	45	34.2	16	13.31	32	26
40	moderate	242.42	no	184.71	266.5	71.97	81.38	D	A	1.5	16	0.11	0.8	6	13	21	7	15	1.6	14	0.143543	1	6	13	22	7	16	137.9	260	34.8	16.2	82	71	35.22	4.57×103	4570	4.52×104	30.12	105	96	5.32×105	83	31.6	18.8	35.62	133	129
41	severe	154.55	lamivudine（2012.11）	169.6	132.18	72.06	68.21	D	A	1.5	16	0.11	0.66	6	14	17	8	11	1.4	18	0.0854778	0.5	8	18	17	10	9	140.1	34	35	20.4	81	89	14.7	6.53×104	65300	＜1000	16.62	17	44	＜1000	48	36.4	16.3	14.73	11	19
42	severe	104.8	lamivudine（2013.1）	220.25	210.66	72.61	67.79	D	B	1.45	22	0.08	0.8	13	17	22	4	9	1.3	24	0.0552771	0.7	13	18	21	5	8	139.4	24	35.6	24.1	102	83	23.59	7.43×105	743000	＜1000	12.16	29	19	＜1000	38	36.2	17.3	12.36	26	34
43	severe	408.54	lamivudine（2012.12）	185.49	164.24	73.33	63.36	D	B	1.3	17	0.08	0.7	12	21	25	9	13	1.3	20	0.0663325	0.6	11	19	23	8	12	138.7	67	22.5	17	107	118	17.44	7.73×105	773000	＜1000	17.23	25	39	＜1000	71	33.2	16	16.45	37	48
44	severe	157.89	lamivudine（2013.7）	218.18	198.23	73.35	67.76	D	B	1.6	20	0.1	0.7	12	17	19	5	7	1.6	20	0.10048	0.6	12	18	19	6	7	137.2	68	23.9	16.9	76	62	20.88	4.26×104	42600	＜1000	15.67	30	13	＜1000	72	35.2	15.8	17.28	21	33
45	severe	551.18	entecavir（2012.11）	240.22	210.3	74.37	69.1	D	B	1.35	15	0.1	0.9	11	18	21	7	10	1.3	18	0.0737028	0.8	12	18	21	6	9	135.4	70	24.6	18.8	64	62	14.73	7.88×104	78800	＜1000	14.32	29	31	＜1000	73	34.1	15.6	16.83	32	35
46	without	1861.39	no	158.3	264.82	75.16	83.03	C	A	1	12	0.07	1	13	21	24	8	11	1.3	12	0.110554	1	10	16	26	6	16	140.6	53	30.4	17.7	180	74	33.44	2.93×104	29300	3.10×104	32.14	178	111	4.17×105	49	30.4	18.7	39.24	185	136
47	severe	306.57	lamivudine（2013.3）	222.18	193.37	75.22	70.58	D	B	1.49	11	0.16	0.7	7	13	18	6	11	1.4	17	0.0905059	0.6	9	15	18	6	9	141.5	66	32.2	15.4	95	79	27.2	2.14×105	214000	＜1000	15.23	32	31	＜1000	71	34.5	15.4	17.23	25	39
48	severe	148.15	lamivudine（2014.2）	227.32	198.32	75.23	67.58	C	B	1.55	16	0.12	0.7	13	19	21	6	8	1.4	18	0.0854778	0.6	13	20	21	7	8	148.2	112	41.4	16.2	82	85	24.04	7.44×104	74400	＜1000	12.16	30	22	＜1000	113	41.4	15.4	10.64	29	25
49	severe	331.55	no	192.29	268.48	75.24	85.76	D	B	1.72	22	0.11	0.7	10	16	15	6	5	1.7	16	0.141791	0.9	10	14	18	4	8	143.2	48	23.4	18.4	67	61	18.47	3.46×104	34600	3.76×104	18.19	82	78	4.46×104	40	23	18.9	21.27	89	83
50	severe	271.36	entecavir（2012.8）	244.47	185.42	75.75	70.21	D	B	1.42	18.2	0.09	1	9	15	17	6	8	1.3	19	0.0698237	0.8	10	17	18	7	8	140.1	54	29.4	17.1	90	64	14	4.35×105	435000	＜1000	12.97	30	21	＜1000	58	33.6	16	14.12	13	19
51	severe	141.98	entecavir（2012.8）	253.92	136.21	76.13	65.73	D	C	1.84	10.5	0.25	0.6	11	18	25	7	14	1.6	14	0.143543	0.4	13	22	24	9	11	140.1	23	27.9	19.6	389	377	103.39	1.05×107	10500000	＜1000	24.15	44	36	＜1000	40	34.2	16	13.69	49	31
52	severe	420.29	no	186.5	244.47	76.81	83.79	D	A	1.54	10.1	0.18	1	11	19	25	8	14	1.6	10	0.20096	1	12	17	27	5	15	136.3	58	28.5	17.3	79	71	7.46	7.97×105	797000	5.65×105	12.32	93	85	8.03×106	49	27	17.8	18.26	103	91
53	without	929.29	no	162.61	396.5	77.65	85.23	C	B	1.3	17.8	0.07	1	12	22	21	10	9	1.4	15.1	0.101894	1	11	17	22	6	11	136.2	54	32.5	17.9	67	50	28.64	5.73×104	57300	7.31×104	28.23	87	78	6.46×106	48	29.7	19.1	31.13	94	81
54	severe	208.14	lamivudine（2012.8）	170.12	147.54	77.82	63.68	D	A	2.2	21.8	0.17	0.6	9	13	15	4	6	1.8	22	0.115609	0.6	10	15	16	5	6	137.8	46	32.9	13.7	62	59	14.08	2.76×103	2760	＜1000	14.46	24	12	＜1000	52	35.1	14.3	14.48	32	18
55	moderate	2280.7	no	181.35	253.92	77.83	86.36	D	B	1.2	31	0.04	0.7	11	21	26	10	15	1.3	18	0.0737028	0.7	10	16	26	6	16	135.2	55	27.8	16.2	89	63	27.42	8.73×105	873000	8.36×105	28.54	103	89	4.86×106	47	25.3	19	32.62	113	93
56	severe	629.21	lamivudine（2014.2）	195.78	128.25	78.24	52.32	D	B	1.5	19	0.09	0.75	13	21	24	8	11	1.4	21	0.0732667	0.6	12	21	21	9	9	143.7	40	43.1	19.7	102	97	54.01	1.81×103	1810	＜1000	12.59	21	20	＜1000	46	43.1	16.6	13.41	23	27
57	severe	258.22	no	225.92	256.2	78.36	86.56	D	B	1.5	16	0.11	0.7	7	15	16	8	9	1.5	13	0.135865	0.9	7	12	18	5	11	136.8	54	26.2	16.8	102	98	29.43	8.61×105	861000	8.63×105	28.21	103	94	3.3×106	43	25.6	19.3	30.41	127	110
58	severe	362.69	no	224.99	294.5	78.89	86.56	D	B	1.6	17	0.12	0.8	10	18	21	8	11	1.6	16	0.1256	0.9	9	16	21	7	12	134	39	20.7	17.9	67	62	14.48	5.23×103	5230	4.71×104	16.31	85	83	7.23×104	34	22.1	19.6	24.18	105	98
59	severe	168.54	lamivudine（2012.8）	236.88	213.42	80.21	67.24	D	B	1.5	13	0.14	0.8	14	19	27	6	13	1.4	19	0.0809789	0.7	14	21	24	7	10	133.7	30	25.8	19	120	139	12.89	3.87×105	387000	＜1000	16.62	17	44	＜1000	42	32.2	16.1	13.09	20	19
60	severe	382.55	lamivudine（2013.3）	261.89	216.14	80.76	70.68	D	C	1.2	19.9	0.06	0.6	6	17	12	11	6	1.2	20	0.05652	0.6	6	18	12	12	6	133.1	32	16.7	20.6	114	85	14.36	2.51×107	25100000	＜1000	13.15	28	14	＜1000	43	31.2	16.6	14.46	24	12
61	without	404.41	lamivudine（2013.9）	169.36	126.7	81.13	48.43	C	A	1.4	13	0.12	0.7	9	16	20	7	11	1.4	18	0.0854778	0.5	10	17	19	7	9	139.8	30	28.3	19.1	67	73	33.94	1.46×105	146000	＜1000	14.15	26	23	＜1000	41	32.4	15.8	17.64	36	30
62	severe	510.99	entecavir（2012.12）	219.25	193.34	81.21	71.14	D	B	1.6	29	0.07	0.8	7	13	17	6	10	1.4	24	0.0641083	0.6	10	16	18	6	8	139.5	93	22.9	18.2	102	106	13.19	1.58×105	158000	＜1000	18.26	37	26	＜1000	90	30.2	17.2	12.32	12	36
63	severe	366.41	no	216.25	339.6	83.18	89.21	D	B	1.2	11	0.1	0.8	12	18	22	6	10	1.4	11	0.139873	1	10	14	21	4	11	137.7	48	22.8	18	86	94	15.16	2.46×106	2460000	3.54×106	24.72	102	100	6.7×106	40	23.1	18	28.43	132	140
64	severe	382.98	lamivudine（2013.3.18）	289.95	228.42	84.39	71.32	D	C	1.57	14.1	0.14	0.8	11	17	19	6	8	1.4	18	0.0854778	0.6	10	16	18	6	8	137.4	119	27.1	17.6	89	100	14.76	6.21×106	6210000	＜1000	11.23	21	31	＜1000	121	34.1	16.7	14.76	39	49
65	severe	200	no	268.15	332.62	86.13	90.31	C	B	1.5	14	0.13	1	10	17	27	7	17	1.5	13	0.135865	1	9	14	27	5	18	142.3	36	36	17.8	58	65	39.49	2.85×104	28500	6.75×105	32.09	85	92	7.42×105	36	31	19.6	36.29	87	94
66	severe	402.37	entecavir（2013.5.22）	244.49	210.16	86.27	75.61	D	C	1.28	11.3	0.11	0.7	12	16	23	4	11	1.3	18	0.0737028	0.7	11	17	20	6	9	137.3	63	25	17.1	102	86	6.42	4.73×104	47300	＜1000	10.28	26	22	＜1000	65	35.8	16.3	11.42	30	28
67	severe	388.54	lamivudine（2013.12）	328.42	284.34	86.29	72.36	D	C	1.2	10.3	0.11	1	13	19	30	6	11	1.2	16	0.07065	0.8	14	22	24	8	10	139.6	64	22.7	24.8	214	266	43.69	4.67×106	4670000	＜1000	14.28	25	16	＜1000	65	30.3	16.8	13.21	24	26
68	moderate	614.17	entecavir（2014.01.14）	360.1	270.23	86.46	75.21	D	C	1.4	13	0.12	0.8	10	16	22	6	12	1.3	19	0.0698237	0.6	11	18	21	7	10	141.1	78	33.2	30.9	202	189	73.51	2.93×106	2930000	＜1000	14	25	14	＜1000	74	34.2	17.2	20.46	51	48
69	severe	342.25	entecavir（2013.12.25）	396.5	321.45	88	76.21	D	C	1.4	13	0.12	1	12	17	23	5	11	1.4	20	0.07693	0.8	12	18	21	6	9	136.3	61	29.7	17.8	83	75	63.93	1.47×105	147000	＜1000	11.96	34	29	＜1000	61	34.2	17.3	12.42	42	36
70	moderate	205.67	entecavir（2012.9）	339.6	248.6	112.23	83.23	D	C	1.42	11.7	0.14	1	8	14	21	6	13	1.35	17	0.0841566	0.8	9	17	19	8	10	137	29	22.7	20.4	83	63	66.37	7.48×103	7480	＜1000	12.23	39	25	＜1000	36	32.6	16.3	16.42	30	21
number	baseline-vWF（U/dl）	baseline-Scd163(ng/mL）
healthy controls 1	97.46	25.04
healthy controls 2	98.35	19.18
healthy controls 3	120.4	18.12
healthy controls 4	89.21	21.06
healthy controls 5	106.29	21.95
healthy controls 6	105.1	20.32
healthy controls 7	101.48	22.34
healthy controls 8	96.23	24.31
healthy controls 9	82.18	26.32
healthy controls 10	108.31	24.18
healthy controls 11	110.12	16.54
healthy controls 12	103.6	18.24
healthy controls 13	94.21	20.89
healthy controls 14	108.21	22.12
healthy controls 15	105.1	25.23
